# Supplementary material for: Intestinal Region-Specific and Layer-Dependent Induction of TNFα in Rats with Streptozotocin-Induced Diabetes and after Insulin Replacement
Source: Cells. 2021 Sep 13;10(9):2410. doi: 10.3390/cells10092410 (PMC8466257; doi:10.3390/cells10092410)
Supplement: Supplementary file 1 [file cells-10-02410-s001.zip]

Archive with 5 entries (5 files):
- Bódi et al._ Suppl/FigS1.pdf
- Bódi et al._ Suppl/FigS2.tif
- Bódi et al._ Suppl/FigS3a.tif
- Bódi et al._ Suppl/FigS3b.tif
- Bódi et al._ Suppl/cells-1333415-supplementary.pdf
